# Supplementary material for: Gantenerumab reduces amyloid-β plaques in patients with prodromal to moderate Alzheimer’s disease: a PET substudy interim analysis
Source: Alzheimers Res Ther. 2019 Dec 12;11:101. doi: 10.1186/s13195-019-0559-z (PMC6909550; doi:10.1186/s13195-019-0559-z)
Supplement: Supplementary file 3 — Additional file 3: Figure S1. Study Design With Dosing Schedule and Patient Disposition. (A) Schematic representation of the MR and SR OLE study designs and dose-titration schedules. All patients in the OLE (including those previously on placebo) received gantenerumab subcutaneously every 4 weeks. Dose-titration schedules for uptitration to 1200 mg were assigned based on APOEε4 carrier status and last treatment dose during the double-blind phase. (B) Patient disposition. a Including 1 patient who missed their week 52 visit. [file 13195_2019_559_MOESM3_ESM.zip]

Archive with 2 entries (2 files):
- Figure S1a.png
- Figure S1b.png
